# Supplementary material for: Seasonal and Spatial Variability of Phytoplankton Primary Production in a Shallow Temperate Coastal Lagoon (Ria Formosa, Portugal)
Source: Plants (Basel). 2022 Dec 14;11(24):3511. doi: 10.3390/plants11243511 (PMC9781219; doi:10.3390/plants11243511)
Supplement: Supplementary file 1 [file plants-11-03511-s001.zip]

Archive with 1 entries (1 files):
- plants-2049846-supplementary.pdf
